# Supplementary material for: Noninvasive Detection of Oxidative Stress in a Mouse Model of 4R Tauopathy via Positron Emission Tomography with [18F]ROStrace
Source: Int J Mol Sci. 2025 Feb 21;26(5):1845. doi: 10.3390/ijms26051845 (PMC11899037; doi:10.3390/ijms26051845)
Supplement: Supplementary file 1 [file ijms-26-01845-s001.zip]

Archive with 1 entries (1 files):
- ijms-3469250-supplementary.pdf
